# Supplementary material for: A new species and a new record of Laccaria (Fungi, Basidiomycota) found in a relict forest of the endangered Fagus grandifolia var. mexicana
Source: MycoKeys. 2017 Nov 27;(27):77–94. doi: 10.3897/mycokeys.27.21326 (PMC5804296; doi:10.3897/mycokeys.27.21326)
Supplement: XML Treatment for Laccaria squarrosa [file mycokeys.27.21326-treatment1.xml]

<!DOCTYPE tp:taxon-treatment
  PUBLIC "-//TaxonX//DTD Taxonomic Treatment Publishing DTD v0 20100105//EN" "tax-treatment-NSO.dtd">
<tp:taxon-treatment xmlns:tp="http://www.plazi.org/taxpub"><tp:treatment-meta><kwd-group><label>Taxon classification</label><kwd><named-content xmlns:xlink="http://www.w3.org/1999/xlink" content-type="kingdom">Fungi</named-content></kwd><kwd><named-content xmlns:xlink="http://www.w3.org/1999/xlink" content-type="order">Agaricales</named-content></kwd><kwd><named-content xmlns:xlink="http://www.w3.org/1999/xlink" content-type="family">Hydnangiaceae</named-content></kwd></kwd-group><mixed-citation publication-type="journal"><person-group><name><surname>Ramos</surname><given-names>Antero</given-names></name><name><surname>Bandala</surname><given-names>Victor M.</given-names></name><name><surname>Montoya</surname><given-names>Leticia</given-names></name></person-group><article-title>A new species and a new record of <italic><tp:taxon-name><tp:taxon-name-part taxon-name-part-type="genus" reg="Laccaria">Laccaria</tp:taxon-name-part></tp:taxon-name></italic> (<tp:taxon-name><tp:taxon-name-part taxon-name-part-type="kingdom">Fungi</tp:taxon-name-part></tp:taxon-name>, <tp:taxon-name><tp:taxon-name-part taxon-name-part-type="phylum">Basidiomycota</tp:taxon-name-part></tp:taxon-name>) found in a relict forest of the endangered <tp:taxon-name><tp:taxon-name-part taxon-name-part-type="genus" reg="Fagus">Fagus</tp:taxon-name-part> <tp:taxon-name-part taxon-name-part-type="species" reg="grandifolia">grandifolia</tp:taxon-name-part> <tp:taxon-name-part taxon-name-part-type="infraspecific-rank">var.</tp:taxon-name-part> <tp:taxon-name-part taxon-name-part-type="variety" reg="mexicana">mexicana</tp:taxon-name-part></tp:taxon-name></article-title><source>MycoKeys</source><day>27</day><month>11</month><year>2017</year><volume>2017</volume><issue>27</issue><fpage>77</fpage><lpage>94</lpage><pub-id pub-id-type="doi">10.3897/mycokeys.27.21326</pub-id></mixed-citation></tp:treatment-meta><tp:nomenclature><tp:taxon-name>
            <tp:taxon-name-part taxon-name-part-type="genus" reg="Laccaria">Laccaria</tp:taxon-name-part>
            <tp:taxon-name-part taxon-name-part-type="species" reg="squarrosa">squarrosa</tp:taxon-name-part>
            <object-id xmlns:xlink="http://www.w3.org/1999/xlink" content-type="mycobank" xlink:type="simple">823034</object-id>
          </tp:taxon-name><tp:taxon-authority>Bandala, Montoya &amp; Ramos</tp:taxon-authority><tp:taxon-status xmlns:xlink="http://www.w3.org/1999/xlink" xlink:type="simple">sp. nov.</tp:taxon-status><xref ref-type="fig" rid="F2">Figs 2</xref><xref ref-type="fig" rid="F3">, 3</xref><xref ref-type="fig" rid="F4">, 4</xref><xref ref-type="fig" rid="F5">, 5</xref></tp:nomenclature><tp:treatment-sec sec-type="Holotype" id="SECID0ENSBG"><title>Holotype.</title><p>MEXICO, Veracruz State, Mpio. Acatlán, Volcán de Acatlán, Aug 14 2007, DM 63 (XAL). Terrestrial under <tp:taxon-name><tp:taxon-name-part taxon-name-part-type="genus" reg="Fagus">Fagus</tp:taxon-name-part> <tp:taxon-name-part taxon-name-part-type="species" reg="grandifolia">grandifolia</tp:taxon-name-part> <tp:taxon-name-part taxon-name-part-type="infraspecific-rank">var.</tp:taxon-name-part> <tp:taxon-name-part taxon-name-part-type="variety" reg="mexicana">mexicana</tp:taxon-name-part></tp:taxon-name>.</p></tp:treatment-sec><tp:treatment-sec sec-type="diagnosis" id="SECID0EITBG"><title>Diagnosis.</title><p>
            <italic>D</italic>iffers from other species by having medium sized basidiomes, with pinkish to pale brownish-orange colors, smooth to finely squarrose surfaces, especially on the stipe, basal mycelium with whitish to pale brownish with pinkish tinges, and globose, echinulate basidiospores, 7–10 (-11.5) × 7–10.5 µm, with the echinulae 0.5–1.4 in length, 0.45–0.9 µm in width at base, subcylindrical to contorted cystidia and pileipellis arranged in a cutis with mounds of intermixed and irregularly projected hyphae.</p><fig id="F2" position="float" orientation="portrait"><label>Figure 2.</label><caption><p>
                <italic><tp:taxon-name><tp:taxon-name-part taxon-name-part-type="genus" reg="Laccaria">Laccaria</tp:taxon-name-part> <tp:taxon-name-part taxon-name-part-type="species" reg="squarrosa">squarrosa</tp:taxon-name-part></tp:taxon-name></italic>, basidiomes. <bold>a, b</bold> habit <bold>c, d</bold> pileus surface details <bold>a, c</bold> DM 121 <bold>b</bold> DM 63 (holotype) <bold>d</bold> DM 93. Scale bars: 10 mm.</p></caption><graphic xmlns:xlink="http://www.w3.org/1999/xlink" xlink:href="mycokeys-27-077-g002.jpg" position="float" orientation="portrait" xlink:type="simple" id="oo_170652.jpg"/></fig><fig id="F3" position="float" orientation="portrait"><label>Figure 3.</label><caption><p>
                <italic><tp:taxon-name><tp:taxon-name-part taxon-name-part-type="genus" reg="Laccaria">Laccaria</tp:taxon-name-part> <tp:taxon-name-part taxon-name-part-type="species" reg="squarrosa">squarrosa</tp:taxon-name-part></tp:taxon-name></italic>, lamellae attachment and habit. <bold>a, c</bold> DM 121 <bold>b</bold> DM 63 (holotype) <bold>d</bold> DM 93. Scale bars: 10 mm.</p></caption><graphic xmlns:xlink="http://www.w3.org/1999/xlink" xlink:href="mycokeys-27-077-g003.jpg" position="float" orientation="portrait" xlink:type="simple" id="oo_170653.jpg"/></fig><fig id="F4" position="float" orientation="portrait"><label>Figure 4.</label><caption><p>
                <italic><tp:taxon-name><tp:taxon-name-part taxon-name-part-type="genus" reg="Laccaria">Laccaria</tp:taxon-name-part> <tp:taxon-name-part taxon-name-part-type="species" reg="squarrosa">squarrosa</tp:taxon-name-part></tp:taxon-name></italic>, <bold>a</bold> basidiospores <bold>b</bold> pleurocystidia <bold>c</bold> cheilocystidia <bold>d</bold> basidia <bold>a, c</bold> DM 121 <bold>b</bold> DM 63 (holotype) <bold>d</bold> DM 93. Scale bars: 5 µm (<bold>a</bold>); 10 µm (<bold>b–d</bold>).</p></caption><graphic xmlns:xlink="http://www.w3.org/1999/xlink" xlink:href="mycokeys-27-077-g004.jpg" position="float" orientation="portrait" xlink:type="simple" id="oo_170654.jpg"/></fig><fig id="F5" position="float" orientation="portrait"><label>Figure 5.</label><caption><p>
                <italic><tp:taxon-name><tp:taxon-name-part taxon-name-part-type="genus" reg="Laccaria">Laccaria</tp:taxon-name-part> <tp:taxon-name-part taxon-name-part-type="species" reg="squarrosa">squarrosa</tp:taxon-name-part></tp:taxon-name></italic>, <bold>a–b</bold> basidiospores under SEM <bold>c–f</bold> details of the pileipellis <bold>c–d</bold> cutis (arrow indicating scales) <bold>e–f</bold> details of the pileipellis scales <bold>c–f</bold> DM 63 (holotype). Scale bars: 5 µm (<bold>a</bold>); 2 µm (<bold>b</bold>); 100 µm (<bold>c</bold>); 20 µm (<bold>d</bold>); 50 µm (<bold>e–f</bold>).</p></caption><graphic xmlns:xlink="http://www.w3.org/1999/xlink" xlink:href="mycokeys-27-077-g005.jpg" position="float" orientation="portrait" xlink:type="simple" id="oo_170655.jpg"/></fig></tp:treatment-sec><tp:treatment-sec sec-type="Gene sequences ex-holotype" id="SECID0EPYBG"><title>Gene sequences ex-holotype.</title><p><ext-link xmlns:xlink="http://www.w3.org/1999/xlink" ext-link-type="gen" xlink:href="MF669958" xlink:type="simple">MF669958</ext-link> (<abbrev xmlns:xlink="http://www.w3.org/1999/xlink" xlink:title="internal transcribed spacer" id="ABBRID0EVYBG" xlink:type="simple">ITS</abbrev>), <ext-link xmlns:xlink="http://www.w3.org/1999/xlink" ext-link-type="gen" xlink:href="MF669965" xlink:type="simple">MF669965</ext-link> (<abbrev xmlns:xlink="http://www.w3.org/1999/xlink" xlink:title="large subunit" id="ABBRID0EZYBG" xlink:type="simple">LSU</abbrev>).</p></tp:treatment-sec><tp:treatment-sec sec-type="etymology" id="SECID0E4YBG"><title>Etymology.</title><p>referring to the characteristic squarrose surfaces of basidiomata.</p><p>
            <italic>Pileus</italic> 10–82 mm diam convex to plane-convex, at times slightly depressed at center, surface squamulose to squarrose with age, pinkish (6B3–2) with pale yellowish tinges <!--PageBreak-->towards the center or brownish-orange (5B6–5) when young; margin recurved, striate, edge thin. <italic>Lamellae</italic> 1–8 mm in length, adnate to subdecurrent, at times slightly undulate, subdistant or distant, pinkish to pale pinkish (6B4), 1–2 lamellulae per lamellae of different sizes. <italic>Stipe</italic> 50–155 × 5–9 mm, cylindrical, widened towards the base, squamulose to squarrose overall, more densely scaly towards the apex and when old, squamules brown, pinkish to ochraceous or ochraceous-orange. <italic>Basal mycelium</italic> pale whitish to brownish (6D6), with pinkish tinges in some areas. KOH negative overall surfaces.</p><p>
            <italic>Basidiospores</italic> 7–10 (-11.5) × 7–10.5 µm, <italic>X̅</italic>=7.8–10.7 × 7.7–9.48 µm, <italic>Q̅</italic>=1.01–1.12, globose, pale brownish, thin walled, hyaline, inamyloid, echinulate; under SEM the echinulae appear acute, 0.5–1.4 in length, 0.45–0.9 µm in width at base, shorter towards the hylar appendix area, this latter structure (also called the apiculus) consisting of a tube with rounded ending. <italic>Basidia</italic> 35–66 × 10–15 µm, clavate to narrowly clavate, thin walled, mostly tetrasporic, at times tri- or bisporic, sterigmata 10 µm length, some with refringent contents, clamped, hyaline. <italic>Pleurocystidia</italic> 20–38 × 3–6 µm, subcylindrical, contorted, sinuous, hyaline, thin walled. <italic>Cheilocystidia</italic> 14–40 × 2–5 µm, subcylindrical, rarely narrowly utriform, contorted, sinuous, hyaline, thin walled. <italic>Pileipellis</italic> a regular compact cutis, hyphae periclinally oriented, also with projected mounds of intermixed hyphae, which form the pileus scales irregularly projected; hyphae cylindrical, some widened 4–10 µm diam, some septate, hyaline, inamyloid, yellowish in <!--PageBreak-->mass and somewhat refringent in some parts, thin walled, clamped. <italic>Context hyphae</italic> cylindrical, faintly yellowish in mass, 4–9 (-14) µm diam, thin walled, up to 1 µm diam, hyaline, inamiloyd, septate. <italic>Hymenophoral trama</italic> regular, compact, composed by cylindrical hyphae, pale yellowish in mass, 3–8 µm diam, septate, hyaline and inamyloid, thin walled. <italic>Clamps</italic> present.</p></tp:treatment-sec><tp:treatment-sec sec-type="habitat" id="SECID0EK3BG"><title>Habitat.</title><p>Terrestrial, solitary, under <tp:taxon-name><tp:taxon-name-part taxon-name-part-type="genus" reg="Fagus">Fagus</tp:taxon-name-part> <tp:taxon-name-part taxon-name-part-type="species" reg="grandifolia">grandifolia</tp:taxon-name-part> <tp:taxon-name-part taxon-name-part-type="infraspecific-rank">var.</tp:taxon-name-part> <tp:taxon-name-part taxon-name-part-type="variety" reg="mexicana">mexicana</tp:taxon-name-part></tp:taxon-name>.</p></tp:treatment-sec><tp:treatment-sec sec-type="material" id="SECID0EB4BG"><title>Additional studied material.</title><p>MEXICO, Veracruz, Mpio. Acatlán, Volcán de Acatlán, Sep 18 2007, DM 121. Mpio. Acajete, Mesa de la Yerba, Aug 28 2007, DM 93 (all at XAL).</p></tp:treatment-sec></tp:taxon-treatment>
